# Supplementary material for: Neoadjuvant sintilimab plus chemotherapy in EGFR-mutant NSCLC: Phase 2 trial interim results (NEOTIDE/CTONG2104)
Source: Cell Rep Med. 2024 Jun 18;5(7):101615. doi: 10.1016/j.xcrm.2024.101615 (PMC11293361; doi:10.1016/j.xcrm.2024.101615)
Supplement: Table S1. Patient characteristics of the stage I cohort in CTONG2104/NEOTIDE, related to Figures 1 and 2 [file mmc2.xlsx]

## Sheet: Sheet1
Supplementary Table 1 | Patient characteristics of stage I cohort in CTONG2104/NEOTIDE
Pt ID	Gender	Age	Smoking	PS	EGFR subtypes	Co-mutations	Baseline staging	Pretreatment TNM	Clinical stage	Histology	Pathological subtypes	Differentiation	Tumor location	N2 staging	N2 status	Tumor diamter (baseline)	SUVmax baseline	CEA baseline	PD-L1 pretreatment	Tumor diamter (posttreatment)	SUVmax posttreatment	CEA posttreatment	RECIST	Pathological stage	Histology	Lymph node metastasis status	Response
NOD-01	F	60	Non-smoker	0	EGFR exon21 L858R	MYC amp; TP53 exon4; FGFR3 exon12	PET/CT+MR	cT2bN2M0	IIIA	LUAD	Acinar	Intermediate	LLL	PET/CT	Yes	49	6.3	4.09	0.01	32	5.4	1.8	PR (-33.3%)	ypT2aN1M0	LUAD	Yes	Moderate response
NOD-02	M	64	Ever-smoker	0	EGFR exon18 G719A	TP53 exon9 splicing	PET/CT+MR	cT1cN2M0	IIIA	LUAD	Acinar/Solid	Poor	RUL	EBUS	Yes	21	10.9	1.55	<1%	19	3.9	1.8	SD (-27.6%)	ypT1cN2M0	LUAD	Yes	Highly resistant
NOD-03	F	55	Non-smoker	1	EGFR exon20ins; EGFR amp	RB1 del; TP53 exon8	PET/CT+MR	cT2aN2M0	IIIA	LUAD	Acinar	Intermediate	LLL	EBUS	Yes	35	7.8	2.98	<1%	17	4.2	1.13	PR (-52.3%)	ypT1bN2M0	LUAD	Yes	Immune sensitive
NOD-04	M	50	Non-smoker	0	EGFR exon19del	TP53 exon6	PET/CT	cT2aN2M0	IIIA	LUAD	Acinar	Intermediate	LUL	EBUS	Yes	38	10.1	2.65	<1%	16	4.7	1.41	PR (-55.6%)	ypT1bN0M0	LUAD	No	Immune sensitive
NOD-05	M	51	Ever-smoker	0	EGFR exon18-25KDD	TP53exon7; CTNNB1	PET/CT+MR	cT2aN1M0	IIB	LUAD	NA	Intermediate	RUL	NA	No	32	10.8	3.11	<1%	28	5.7	2.29	SD (-19.6%)	ypT1cN2M1a	LUAD	Yes	Highly resistant
NOD-06	M	64	Ever-smoker	0	EGFR exon20ins	NA (ARMS)	PET/CT+MR	cT2aN2M0	IIIA	LUAD	Acinar	Inter-Poor	RLL	PET/CT	Yes	33	8	19.25	0.35	22	5.1	3.94	PR (-33.3%)	ypT1bN1M0	LUAD	Yes	Moderate response
NOD-07	F	65	Non-smoker	1	EGFR exon19del	No	PET/CT+MR	cT1bN2M0	IIIA	LUAD	NA	Poor	RML	EBUS	Yes	17	13.4	5.44	<1%	11	2.1	3.48	PR (-32.6%)	ypT1bN2M0	LUAD	Yes	Moderate response
NOD-08	M	60	Ever-smoker	0	EGFR exon19del	NA (ARMS)	PET/CT	cT1cN2M0	IIIA	LUAD	Acinar/Papil	Poor	RLL	EBUS	Yes	24	12.3	7.81	<1%	12	1.8	4.18	PR (-45.4%)	ypT1bN2M0	LUAD	Yes	Moderate response
NOD-09	M	57	Ever-smoker	0	EGFR exon19del	CDK4 amp; MDM2 amp; FLCN germline	PET/CT	cT2bN1M0	IIB	LUAD	Acinar	Intermediate	RUL	NA	No	48	14.6	3.52	0.02	35	7.8	2.35	SD (-27.1%)	ypT2aN0M0	LUAD	No	Highly resistant
NOD-10	F	48	Non-smoker	0	EGFR exon19del	NA (ARMS)	PET/CT	cT3N2M0	IIIB	ASC	NA	Poor	RUL	EBUS	Yes	56	28	1.3	0.07	29	3.3	0.74	PR (-59.6%)	ypT1aN0M0	LUAD	No	Immune sensitive
NOD-11	F	49	Non-smoker	0	EGFR exon18 G719S; EGFR exon21 L861Q	TP53 exon6; RB1; RICTOR exon16	PET/CT+MR	cT3N2M0	IIIB	LUAD	Acinar	Poor	RUL	EBUS	Yes	52	18.4	26.4	0.05	30	2.9	1.45	PR (-42.3%)	ypT1bN0M0	LUAD	No	Immune sensitive
NOD-12	F	73	Non-smoker	1	EGFR 20ins	TP53 exon6; EGFR amp; VEGFA amp	PET/CT	cT3N2M0	IIIB	LUAD	Acinar/Solid	Intermediate	LLL	EBUS	Yes	52	12.6	1.3	<1%	24	3.1	1.6	PR (-52.9%)	ypT1aN0M0	LUAD	No	Immune sensitive
NOD-13	F	54	Non-smoker	1	EGFR exon18 G719X; EGFR exon20 S768I	NA (ARMS)	CT+ECT+MR	cT4N2M0	IIIB	ASC	NA	Poor	RLL	NA	No	81	22.5	3.4	0.02	61	11.9	2.89	PR (-32.2%)	ypT1aN0M0	LUAD	No	Immune sensitive
NOD-14	M	65	Non-smoker	0	EGFR exon21 L858R; ZNF713-EGFR fusion; EGFR amp	TP53	PET/CT+MR	cT4N1M0	IIIA	LUAD	Solid	Inter-Poor	RLL	NA	No	72	13.8	1.24	0.02	34	2.4	0.84	PR (-49.2%)	ypT1aN0M1a	LUAD	No	Moderate response
NOD-15	M	58	Non-smoker	0	EGFR exon21 L858R	RB1 exon15; SMARCA4	PET+MR	cT1bN2M0	IIIA	LUAD	Solid	Poor	LUL	PET/CT	Yes	15	11.5	8.32	0.95	14	0.8	1.68	PR (-68.3%)	ypT1aN0M0	LUAD	No	Moderate response
NOD-16	F	58	Non-smoker	0	EGFR exon21 L858R	TP53 H719L	PET/CT+MR	cT4N2M0	IIIB	LUAD	Acinar	Intermediate	RLL	EBUS	Yes	35	10.4	63.7	<1%	24	9.3	33.22	SD (-16.7%)	ypT4N2M1a	LUAD	Yes	Highly resistant
NOD-17	F	66	Non-smoker	1	EGFR exon20ins; EGFR amp	PTEN del; TP53 exon8	PET+MR	cT2bN2M0	IIIA	LUAD	NA	Intermediate	RUL	PET/CT	Yes	43	11.9	16.3	<1%	27	6.8	2.33	PR (-36.8%)	ypT1aN2M0	LUAD	Yes	Immune sensitive
NOD-18	F	63	Non-smoker	0	EGFR exon21 L858R/EGFR amp	PPM1D; APC	PET+MR	cT2aN1M0	IIB	LUAD	Acinar	Intermediate	LUL	NA	No	38	16.9	3.68	0.8	25	3.4	1.11	PR (-34.2%)	ypT1aN0M0	LUAD	No	Immune sensitive
