# Supplementary material for: Neoadjuvant sintilimab plus chemotherapy in EGFR-mutant NSCLC: Phase 2 trial interim results (NEOTIDE/CTONG2104)
Source: Cell Rep Med. 2024 Jun 18;5(7):101615. doi: 10.1016/j.xcrm.2024.101615 (PMC11293361; doi:10.1016/j.xcrm.2024.101615)
Supplement: Table S2. Sample collection information for the stage I cohort, related to Figures 3, 4, 5, and 6 and STAR Methods [file mmc3.xlsx]

## Sheet: Sheet1
Supplementary Table 2 | Sample collection information for stage I cohort
Patient ID	Tumor residual ratio_%	PD-L1 TPS score	Whole exome sequencing		Transcriptome sequencing		Tumor-informed ctDNA detection (MRD)						Single cell sequencing		Multiple IHC	Digital slides
			Biopsy tumor	Resected tumor	Biopsy tumor	Resected tumor	baseline	C2D1	C3D1	after neoadjuvant	3d-1 month post-surgery	6 month post-surgery	scRNA	scTCR	Pre/post-treatment	Pre/post-treatment
NOD001	24	0.01	√	√	√	√	√	√	√	√	√	√	√	√	NP	NP
NOD002	60	<1%	√	√	√	√	√	√	√	√	√	√	√	√	NP	√
NOD003	8	<1%	√	√	√	√	√	√	√	√	√	√	√	√	NP	√
NOD004	10	<1%	NE	√	NE	√	√	√	√	√	√	√	√	√	NP	√
NOD005	60	<1%	NE	√	NE	√	√	√	√	√	√	√	√	√	NP	√
NOD006	19	0.35	√	√	NE	√	√	√	√	√	√	√	√	√	NP	√
NOD007	40	<1%	√	√	NE	√	√	√	√	√	√	√	√	√	NP	√
NOD008	17	<1%	√	√	NE	√	√	√	√	√	√	√	√	√	NP	NP
NOD009	34	0.02	√	√	NE	√	√	√	√	√	√	NA	√	√	NP	√
NOD010	1	0.7	√	NE	NE	√	√	√	√	√	√	NA	√	√	√	√
NOD011	1	0.05	√	NE	√	√	√	√	√	√	√	NA	√	√	√	√
NOD012	1	<1%	√	NE	√	√	√	√	√	√	√	NA	NE	NE	√	√
NOD013	10	0.02	√	√	√	√	√	√	√	√	√	NA	√	√	√	√
NOD014	15	0.02	Pending	√	Pending	Pending	Pending	Pending	Pending	Pending	Pending	NA	√	√	√	√
NOD015	30	0.95	Pending	√	Pending	Pending	Pending	Pending	Pending	Pending	Pending	NA	√	√	√	√
NOD016	40	<1%	Pending	√	Pending	√	Pending	Pending	Pending	Pending	Pending	NA	√	√	√	√
NOD017	10	<1%	√	√	√	Pending	√	√	√	√	NA	NA	√	√	NP	NP
NOD018	1	0.8	Pending	NE	Pending	Pending	Pending	Pending	Pending	Pending	NA	NA	√	√	NP	NP
NE, not eligibile due to quality control; NA, not applicable due to not receive samples at data cutoff; Pending, samples waiting for quality control and subsequent sequencing; NP, not performed.
