# Supplementary material for: Neoadjuvant sintilimab plus chemotherapy in EGFR-mutant NSCLC: Phase 2 trial interim results (NEOTIDE/CTONG2104)
Source: Cell Rep Med. 2024 Jun 18;5(7):101615. doi: 10.1016/j.xcrm.2024.101615 (PMC11293361; doi:10.1016/j.xcrm.2024.101615)
Supplement: Table S3. Pretreatment clinical stage and posttreatment pathological stage, related to Figure 2 [file mmc4.xlsx]

## Sheet: Sheet1
Supplementary Table 3 | Pretreatment clinical stage and posttreatment pathological stage
Patient number	Pre-treatment clinical stage TNM (stage group)		Pathologic stage at resection TNM (stage group)		Major Pathologic Response (Yes/No)	Pathologic downstaging (Yes/No)
NOD001	cT2bN2M0	IIIA	ypT2aN1M0	IIB	No	Yes
NOD002	cT1cN2M0	IIIA	ypT1cN2M0	IIIA	No	No
NOD003	cT2aN2M0	IIIA	ypT1bN2M0	IIIA	Yes	No
NOD004	cT2aN2M0	IIIA	ypT1bN0M0	IA2	Yes	Yes
NOD005	cT2aN1M0	IIB	ypT1cN2M1a	IVA	No	No
NOD006	cT2aN2M0	IIIA	ypT1bN1M0	IIB	No	Yes
NOD007	cT1bN2M0	IIIA	ypT1bN2M0	IIIA	No	No
NOD008	cT1cN2M0	IIIA	ypT1bN2M0	IIIA	No	No
NOD009	cT2bN1M0	IIB	ypT2aN0M0	IB	No	Yes
NOD010	cT3N2M0	IIIB	ypT1aN0M0	IA1	Yes	Yes
NOD011	cT3N2M0	IIIB	ypT1bN0M0	IA2	Yes	Yes
NOD012	cT3N2M0	IIIB	ypT1aN0M0	IA1	Yes	Yes
NOD013	cT4N2M0	IIIB	ypT1aN0M0	IA1	Yes	Yes
NOD014	cT4N1M0	IIIA	ypT1aN0M1a	IVA	No	No
NOD015	cT1bN2M0	IIIA	ypT1aN0M0	IA1	No	Yes
NOD016	cT4N2M0	IIIB	ypT4N2M1a	IVA	No	No
NOD017	cT2bN2M0	IIIA	ypT1aN2M0	IIIA	Yes	No
NOD018	cT2aN1M0	IIB	ypT1aN0M0	IA1	Yes	Yes
