# Supplementary material for: Neoadjuvant sintilimab plus chemotherapy in EGFR-mutant NSCLC: Phase 2 trial interim results (NEOTIDE/CTONG2104)
Source: Cell Rep Med. 2024 Jun 18;5(7):101615. doi: 10.1016/j.xcrm.2024.101615 (PMC11293361; doi:10.1016/j.xcrm.2024.101615)
Supplement: Table S4. Dynamic monitoring of major cell lineages through PBMCs, related to STAR Methods [file mmc5.xlsx]

## Sheet: Sheet1
Supplementary Table 4 | Dynamic monitoring of major cell lineage through PBMC
Pt ID	Baseline														C2D1														C3D1														Pre-surgery
	Total T%	CD3+CD8+Lym%	CD3+CD4+Lym%	NK%	B%	CD4/CD8 ratio	CD19+B%	CD19+CD5+B%	CD19+CD5-B%	CD25+CD127+Treg%	Cytotoxic T%	Suppressive T%	CD4+CD69+T%	CD8+CD69+T%	Total T%	CD3+CD8+Lym%	CD3+CD4+Lym%	NK%	B%	CD4/CD8 ratio	CD19+B%	CD19+CD5+B%	CD19+CD5-B%	CD25+CD127+Treg%	Cytotoxic T%	Suppressive T%	CD4+CD69+T%	CD8+CD69+T%	Total T%	CD3+CD8+Lym%	CD3+CD4+Lym%	NK%	B%	CD4/CD8 ratio	CD19+B%	CD19+CD5+B%	CD19+CD5-B%	CD25+CD127+Treg%	Cytotoxic T%	Suppressive T%	CD4+CD69+T%	CD8+CD69+T%	Total T%	CD3+CD8+Lym%	CD3+CD4+Lym%	NK%	B%	CD4/CD8 ratio	CD19+B%
NOD-01	86.49	27.55	55.73	5.16	7.86	2.02	7.1	52.4	47.6	9	22.2	15	8.1	5.9	85.01	35.71	46.78	6.45	8.44	1.31	8.6	53.5	46.5	10.2	19.4	19.3	7.8	6.7	87.61	29.33	56.12	4	8.2	1.91	7.5	44.5	55.5	11.8	15.5	18.7	3.6	7.6	87.07	28.01	55.73	6.41	6.19	1.99	5.7
NOD-02	73.59	31.25	40.69	14.5	9.89	1.3	8.7	36.6	63.4	8.8	19.5	34.1	2.2	2.4	78.42	34.68	41.96	9.73	11.37	1.21	11	54	46	10.3	18.9	30.9	11.1	7.8	82.18	33.59	47.23	8.58	8.58	1.41	8.6	34.7	65.3	7.5	20.4	19.3	3.8	7.2	80.15	32.46	45.27	9.39	9.71	1.39	8.3
NOD-03	75.99	39.51	34.13	4.45	18.74	0.86	15.7	46.3	53.7	9.8	20.4	25.5	23.9	0.2	78.66	33.63	42.5	4.35	16.52	1.26	14.7	38.6	61.4	10.8	20.1	20.8	4	7	79.98	35.69	40.37	6.44	12.83	1.13	12.2	49.2	50.8	10	23.2	27.8	6.7	17.8	81.49	40.23	38.14	6.36	11.31	0.95	10.4
NOD-04	51.3	14.62	35.61	30.8	17.27	2.44	12	19.2	80.8	9.9	23.8	8.5	2.3	8.8	55.24	16.88	37.58	32.03	12.18	2.23	10.5	19.4	80.6	8.6	21.5	8.1	11.2	16.1	53.86	16.38	36.63	32.45	13.14	2.24	10.6	36.6	63.4	10.5	20.3	10.2	3.6	14.8	58.15	17.98	38.99	28.13	13.22	2.17	11.6
NOD-05	86.75	37.29	49.07	4.49	7.96	1.32	6.6	28.5	71.5	7.6	27.8	18	1.8	6.3	89.01	39.87	47.83	3.72	6.57	1.2	5.4	26.7	73.3	9.2	27.8	17.1	2.6	8.4	90.13	39.67	49.21	3.64	5.83	1.25	6.1	27.5	72.5	9.1	25.9	13.6	6.3	10.9	90.72	39.51	50.56	3.72	5.18	1.28	4.5
NOD-06	62.17	20.41	40.34	15.48	22	1.98	22.7	62.7	37.3	11.4	29.3	8	5.4	17	67.58	19.25	46.9	11.43	20.2	2.44	18.7	52.6	47.4	13.4	14.9	5.9	4	5.4	67.61	25.29	40.04	16.87	15.28	1.58	10.3	60.4	39.6	12.5	24.4	9.2	1.9	3.3	70.28	27.66	40.65	16.23	13.18	1.47	11.6
NOD-07	78.96	17.19	58.52	9.93	10.69	3.4	10.3	58.4	41.6	6.1	11.8	7.7	3.6	7	84.43	18.83	62.86	4.99	10.3	3.34	10	38.6	61.4	8.6	14.7	6.1	6.9	11.2	85.36	20.62	62.17	5.58	8.9	3.02	9.2	24.1	75.9	6.5	14.1	9.2	0.4	2.7	86.18	22.62	59.04	8.28	5.33	2.61	5
NOD-08	70.81	31.23	37.45	9.89	18.74	1.2	17.6	30.2	69.8	12.4	35.8	11.5	2.1	5.1	67.3	32.7	34.53	18.11	13.97	1.06	12.6	27.5	72.5	15.9	28.1	16.8	0.4	1	74.45	31.76	40.09	10.5	13.91	1.26	9.7	26.7	73.3	13.6	33.9	9.1	4.7	2.6	79.55	35.9	40.39	10.64	9.12	1.12	6.5
NOD-09	63.61	20.67	40.78	16.68	19.32	1.97	16.4	37.4	62.6	6.2	23.7	7.6	5.4	18.7	70.15	21.55	46.29	13.7	15.84	2.15	17	18.2	81.8	11.9	18.7	7	1.6	6.6	64.18	22.29	40.49	18.94	16.16	1.82	12.7	41.4	58.6	10.1	20.5	10.2	1.2	4.5	71.64	20.13	49.02	11.71	16.17	2.43	11.6
NOD-10	79.32	22.69	42.63	13.68	6.51	1.88	6	30.4	69.6	9.5	10.4	10.9	0.7	1.1	81.9	20.63	45.79	10.59	6.74	2.22	6.4	20.7	79.3	10.6	14.2	9.3	0.8	1	80.9	18.53	44.26	12.48	6.08	2.39	5.6	33.5	66.5	10.4	10.6	9.1	1.4	2.5	78.95	19.74	35.21	15.57	4.87	1.78	4.2
NOD-11	80.24	32.69	47.06	12.37	7.14	1.44	5.6	27.3	72.7	9.6	15.7	17.3	1	3.2	80.18	29.38	47.09	12.46	6.09	1.6	4.8	14.5	85.5	11.4	16.1	14.6	0.1	2.2	80.04	34.56	44.28	16.24	3.2	1.28	3.1	25.2	74.8	11.5	19.3	18.1	0.4	4.8	78.86	23.73	53.41	16.95	2.63	2.25	2.7
NOD-12	77.01	28.21	50.07	12.47	10.19	1.78	10.2	43	57	8.4	22.4	11.1	0.5	3.5	76.08	25.85	51.67	10.56	12.99	2	10.5	43.8	56.2	9.4	20.1	10.8	6.5	3.1	73.3	27.53	46.83	15.26	11.17	1.7	9.9	33.7	66.3	10	16.7	12.9	0.9	1.6	76.94	26.52	52.97	11.45	11.11	2	9.6
NOD-13	53.31	29.99	22.38	40.21	5.68	0.75	5.1	58.3	41.7	13.5	21.4	34	51.3	6.9	57.84	29.87	27.14	35.7	5.07	0.91	4.7	26.3	73.7	16.9	24.7	25.6	2	2	65.38	27.8	36.55	30.18	3.68	1.31	3.7	61.4	38.6	16	26.4	20.4	2.3	4.5	64.3	29.3	33.54	31.35	3.81	1.14	3.8
NOD-14	74.41	35.4	36.11	15.75	8.38	1.02	8	13.4	86.6	9.3	24.7	22.8	0.6	0.5	79.19	35.75	41.02	12.83	7.28	1.15	7.2	42.6	57.4	11.7	29.7	16.4	2.2	1.7	80.99	39.44	40.01	12.54	6.17	1.01	7.7	32.9	67.1	10.8	29.2	16.1	2.6	2.8	76.75	34.52	38.87	15.51	7.19	1.13	7
NOD-15	73.78	13.86	59.24	19.72	5.38	4.28	4.9	33	67	5.9	10.1	6.1	6	14.4	77.69	18.87	58.42	18.55	3.35	3.1	2.6	24.7	75.3	9.1	15.4	7.9	4.4	13.2	80.3	16.98	62.83	13.39	4.82	3.7	4.3	22.2	77.8	7.5	12	6.3	0.5	5	82.72	12.32	70.39	13.38	3.29	5.71	3.3
NOD-16	74.05	30.94	39.74	8.97	16.64	1.28	15.2	36.8	63.2	10.6	29.5	10.6	1	1.1	70.85	28.88	37.37	13.17	15.32	1.29	13.6	40.6	59.4	10.4	24.2	15.9	0.8	3.6	72.36	29.77	39.34	9.6	17.56	1.32	15.4	31.6	68.4	10	28.7	11.4	0.9	1.1	76.18	31.97	40.28	10.82	12.42	1.26	11.4
NOD-17	54.87	10.33	44.35	34.02	10.69	4.29	9.2	62.4	37.6	9.9	9.9	6.7	0.6	3.2	NA	NA	NA	NA	NA	NA	NA	NA	NA	NA	NA	NA	NA	NA	NA	NA	NA	NA	NA	NA	NA	NA	NA	NA	NA	NA	NA	NA	64.94	12.45	52.11	23.23	11.63	4.19	10.7
NOD-18	72.07	23.43	45.18	15.62	11.55	1.93	NA	NA	NA	NA	NA	NA	NA	NA	NA	NA	NA	NA	NA	NA	NA	NA	NA	NA	NA	NA	NA	NA	NA	NA	NA	NA	NA	NA	NA	NA	NA	NA	NA	NA	NA	NA	73.23	23.29	46.02	16.07	10.37	1.98	8.5
NA, not applicable for analysis.
[truncated: 7 more columns]
