# Supplementary material for: Neoadjuvant sintilimab plus chemotherapy in EGFR-mutant NSCLC: Phase 2 trial interim results (NEOTIDE/CTONG2104)
Source: Cell Rep Med. 2024 Jun 18;5(7):101615. doi: 10.1016/j.xcrm.2024.101615 (PMC11293361; doi:10.1016/j.xcrm.2024.101615)
Supplement: Table S5. Dynamic changes of plasma cytokines, related to STAR Methods [file mmc6.xlsx]

## Sheet: Sheet1
Supplementary Table 5 | Dynamic changes of plasma cytokines
Pt ID	Baseline														Pre-surgery
	IFNy	IL-1b	IL-2	IL-4	IL-5	IL-6	IL-8	IL-10	IL-12p70	IL-17A	IL17F	IL22	TNF-a	TNF-b	IFNy	IL-1b	IL-2	IL-4	IL-5	IL-6	IL-8	IL-10	IL-12p70	IL-17A	IL17F	IL22	TNF-a	TNF-b
NOD-01	<2.3	<2.3	<2.3	<2.3	<2.3	12.19	91.93	<2.3	<2.3	<2.3	<2.3	<2.3	<2.3	<2.3	<2.3	<2.3	<2.3	<2.3	<2.3	2.78	11.76	<2.3	<2.3	<2.3	<2.3	<2.3	<2.3	<2.3
NOD-02	<2.3	<2.3	<2.3	<2.3	<2.3	<2.3	<2.3	<2.3	<2.3	<2.3	4.48	84.78	<2.3	<2.3	<2.3	<2.3	<2.3	<2.3	<2.3	3.74	9.26	<2.3	<2.3	<2.3	<2.3	3.58	<2.3	<2.3
NOD-03	<2.3	<2.3	<2.3	<2.3	<2.3	12.87	37.92	3.44	<2.3	<2.3	<2.3	<2.3	<2.3	<2.3	<2.3	<2.3	<2.3	<2.3	<2.3	<2.3	2.43	<2.3	<2.3	<2.3	<2.3	<2.3	<2.3	<2.3
NOD-04	<2.3	6.3	4.7	<2.3	<2.3	149.44	106.4	6.33	2.63	2.79	3.44	63.97	<2.3	<2.3	<2.3	<2.3	<2.3	<2.3	<2.3	3.9	3.23	<2.3	<2.3	<2.3	<2.3	<2.3	<2.3	<2.3
NOD-05	<2.3	<2.3	<2.3	<2.3	<2.3	5.4	3.88	<2.3	<2.3	<2.3	<2.3	5.42	<2.3	<2.3	<2.3	<2.3	<2.3	<2.3	<2.3	3.6	10.01	<2.3	<2.3	<2.3	<2.3	2.33	<2.3	<2.3
NOD-06	3.37	<2.3	<2.3	<2.3	<2.3	3.01	<2.3	<2.3	<2.3	<2.3	<2.3	<2.3	2.35	<2.3	<2.3	<2.3	<2.3	<2.3	<2.3	3.06	4.65	<2.3	<2.3	<2.3	<2.3	<2.3	<2.3	<2.3
NOD-07	<2.3	<2.3	<2.3	<2.3	<2.3	3.9	3.01	<2.3	<2.3	<2.3	<2.3	<2.3	<2.3	<2.3	<2.3	<2.3	<2.3	<2.3	<2.3	18.84	7.42	<2.3	<2.3	<2.3	<2.3	<2.3	2.81	<2.3
NOD-08	<2.3	<2.3	<2.3	<2.3	<2.3	<2.3	27.11	<2.3	<2.3	<2.3	<2.3	<2.3	<2.3	<2.3	<2.3	<2.3	<2.3	<2.3	<2.3	9.6	<2.3	<2.3	<2.3	<2.3	<2.3	<2.3	<2.3	<2.3
NOD-09	<2.3	<2.3	<2.3	<2.3	<2.3	2.98	10.51	<2.3	<2.3	<2.3	<2.3	<2.3	<2.3	<2.3	<2.3	<2.3	<2.3	<2.3	<2.3	7.09	28.01	<2.3	<2.3	<2.3	<2.3	<2.3	<2.3	<2.3
NOD-10	<2.3	<2.3	<2.3	<2.3	<2.3	17.47	7.29	<2.3	<2.3	<2.3	<2.3	<2.3	<2.3	<2.3	<2.3	<2.3	<2.3	<2.3	<2.3	<2.3	<2.3	<2.3	<2.3	<2.3	<2.3	<2.3	<2.3	<2.3
NOD-11	<2.3	<2.3	<2.3	<2.3	<2.3	7.49	24.89	<2.3	<2.3	<2.3	<2.3	<2.3	<2.3	<2.3	<2.3	<2.3	<2.3	<2.3	<2.3	7.13	4.29	<2.3	<2.3	<2.3	<2.3	<2.3	2.49	<2.3
NOD-12	<2.3	<2.3	<2.3	<2.3	<2.3	<2.3	41.13	<2.3	<2.3	<2.3	<2.3	3.08	<2.3	<2.3	<2.3	<2.3	<2.3	<2.3	<2.3	<2.3	7.05	<2.3	<2.3	<2.3	<2.3	<2.3	<2.3	<2.3
NOD-13	<2.3	<2.3	<2.3	<2.3	<2.3	21.41	69.93	<2.3	<2.3	<2.3	<2.3	<2.3	<2.3	<2.3	<2.3	<2.3	<2.3	<2.3	<2.3	<2.3	2.37	<2.3	<2.3	<2.3	<2.3	<2.3	<2.3	<2.3
NOD-14	<2.3	5.73	<2.3	<2.3	<2.3	3.42	4.61	2.48	<2.3	3.3	<2.3	<2.3	<2.3	<2.3	<2.3	3.61	<2.3	<2.3	<2.3	<2.3	3.61	<2.3	<2.3	<2.3	<2.3	<2.3	<2.3	<2.3
NOD-15	<2.3	<2.3	<2.3	<2.3	<2.3	2.74	4.05	<2.3	<2.3	<2.3	<2.3	<2.3	<2.3	<2.3	<2.3	<2.3	<2.3	<2.3	<2.3	<2.3	7.31	<2.3	<2.3	<2.3	<2.3	<2.3	<2.3	<2.3
NOD-16	<2.3	<2.3	<2.3	<2.3	<2.3	5.04	67.68	<2.3	<2.3	<2.3	<2.3	<2.3	<2.3	<2.3	<2.3	<2.3	<2.3	<2.3	<2.3	<2.3	<2.3	<2.3	<2.3	<2.3	<2.3	<2.3	<2.3	<2.3
NOD-17	22.92	<2.3	<2.3	<2.3	<2.3	<2.3	105.44	<2.3	<2.3	<2.3	<2.3	10.24	<2.3	3.03	9.09	<2.3	<2.3	<2.3	<2.3	2.76	4.87	<2.3	<2.3	<2.3	<2.3	4.98	<2.3	<2.3
NOD-18	<2.3	<2.3	<2.3	<2.3	<2.3	<2.3	<2.3	<2.3	<2.3	<2.3	<2.3	<2.3	<2.3	<2.3	<2.3	<2.3	<2.3	<2.3	<2.3	2.5	5.54	<2.3	<2.3	<2.3	<2.3	<2.3	<2.3	<2.3
