# Supplementary material for: Neoadjuvant sintilimab plus chemotherapy in EGFR-mutant NSCLC: Phase 2 trial interim results (NEOTIDE/CTONG2104)
Source: Cell Rep Med. 2024 Jun 18;5(7):101615. doi: 10.1016/j.xcrm.2024.101615 (PMC11293361; doi:10.1016/j.xcrm.2024.101615)
Supplement: Table S6. TRAEs, related to Figure 2 and STAR Methods [file mmc7.xlsx]

## Sheet: Sheet1
Supplementary Table 6 | Treatment-related adverse events
Adverse Events	Patients-case no. (%)
	Any grade	Grade 3-4
	18 (100%)	7 (38.9%)
Alopecia	15 (83%)	/
Nausea	14 (78%)	/
Paresthesia	11 (61%)	/
Fatigue	11 (61%)	/
Vomiting	10 (56%)	/
Granulocytopenia	9 (50%)	5 (28%)
Anemia	7 (39%)	1 (6%)
Leukocytopenia	5 (28%)	1 (6%)
Rash	4 (22%)	1 (6%)
Thrombocytopenia	3 (17%)	1 (6%)
Hypertriglyceridemia	2 (11%)	1 (6%)
Constipation	1 (6%)	/
Liver dysfunction	1 (6%)	/
Hyperthyroidism	1 (6%)	/
Venous injury	1 (6%)	1 (6%)
Fever without infection	1 (6%)	/
