# Supplementary material for: Neoadjuvant sintilimab plus chemotherapy in EGFR-mutant NSCLC: Phase 2 trial interim results (NEOTIDE/CTONG2104)
Source: Cell Rep Med. 2024 Jun 18;5(7):101615. doi: 10.1016/j.xcrm.2024.101615 (PMC11293361; doi:10.1016/j.xcrm.2024.101615)
Supplement: Table S7. TRAEs in individual patients who received neoadjuvant sintilimab plus chemotherapy, related to Figure 2 and STAR Methods [file mmc8.xlsx]

## Sheet: Sheet1
Supplementary Table 7 | Treatment related adverse events in individual patients who received neoadjuvant sintilimab plus chemotherapy
Patients	Alopecia	Nausea	Paresthesia	Fatigue	Vomiting	Granulocytopenia	Anemia	Leukocytopenia	Rash	Thrombocytopenia	Hypertriglyceridemia	Constipation	Liver dysfunction	Hyperthyroidism	Venous injury	Fever without infection
NOD001	Grade 2	Grade 2	Grade 1	Grade 1	No	No	Grade 2	No	Grade 1	No	No	Grade 1	Grade 1	No	No	No
NOD002	No	No	Grade 1	No	No	Grade 2	No	Grade 2	Grade 2	Grade 1	No	No	No	No	No	No
NOD003	Grade 2	Grade 1	Grade 1	Grade 2	Grade 1	No	No	No	No	No	No	No	No	No	No	No
NOD004	Grade 1	Grade 1	No	No	No	No	Grade 2	No	No	No	No	No	No	No	No	No
NOD005	Grade 2	Grade 1	Grade 1	Grade 1	No	No	No	No	Grade 2	No	No	No	No	No	No	No
NOD006	Grade 2	No	Grade 1	Grade 1	Grade 1	No	No	No	No	No	No	No	No	No	Grade 4	No
NOD007	No	Grade 1	No	Grade 2	Grade 1	Grade 4	Grade 1	Grade 3	No	No	No	No	No	Grade 2	No	No
NOD008	Grade 2	No	Grade 1	Grade 1	No	Grade 3	No	Grade 2	No	No	No	No	No	No	No	No
NOD009	Grade 2	Grade 2	Grade 2	No	No	No	No	No	No	Grade 2	No	No	No	No	No	No
NOD010	Grade 2	Grade 1	No	Grade 1	Grade 1	Grade 1	Grade 2	No	No	No	No	No	No	No	No	Grade 1
NOD011	Grade 2	Grade 1	No	No	Grade 2	Grade 3	Grade 3	No	No	Grade 4	No	No	No	No	No	No
NOD012	Grade 1	Grade 2	No	No	Grade 2	Grade 3	Grade 1	No	No	No	No	No	No	No	No	No
NOD013	Grade 2	Grade 1	No	No	Grade 1	Grade 2	No	Grade 2	No	No	No	No	No	No	No	No
NOD014	Grade 2	Grade 1	Grade 2	Grade 1	Grade 1	Grade 2	No	No	No	No	No	No	No	No	No	No
NOD015	No	Grade 1	No	Grade 1	Grade 1	Grade 3	No	Grade 2	No	No	No	No	No	No	No	No
NOD016	Grade 2	Grade 1	Grade 1	Grade 1	Grade 2	No	Grade 1	No	No	No	No	No	No	No	No	No
NOD017	Grade 1	No	Grade 1	No	No	No	No	No	Grade 3	No	Grade 3	No	No	No	No	No
NOD018	Grade 2	Grade 1	Grade 1	Grade 1	No	No	No	No	No	No	Grade 2	No	No	No	No	No
