# Supplementary material for: Neoadjuvant sintilimab plus chemotherapy in EGFR-mutant NSCLC: Phase 2 trial interim results (NEOTIDE/CTONG2104)
Source: Cell Rep Med. 2024 Jun 18;5(7):101615. doi: 10.1016/j.xcrm.2024.101615 (PMC11293361; doi:10.1016/j.xcrm.2024.101615)
Supplement: Table S8. Surgery-related assessment, related to Figure 2 and STAR Methods [file mmc9.xlsx]

## Sheet: Sheet1
Supplementary Table 8 | Surgery-related assessment
	All (N=18)	MPR (N=8)	nMPR (N=10)
SURGERY OUTCOMES
Time from last dose of neoadjuvant treatment to surgery (days), median (range)	27 (21-43)	24 (21-30)	31 (24-43)
Surgery performed out of the window defined in the protocol, n	0	0	1
Surgery type, n	18/0	8/0	10/0
Minimally invasive/Open surgery
Unplanned surgery conversion, n	0	0	0
Surgery approach, n	1/17/0	1/7/0	0/10/0
Robotically assisted VATS/VATS/Thoracotomy
Complete resection, n	15	8	7
Extend of surgery, n	2017-01-01	17/0	2017-01-01
Lobectomy/Bilobectomy/Wedge resection*
Duration of surgery (minutes), median (range)	130 (105-190)	128 (105-180)	138 (120-190)
Length of hospital (days), median (range)	4 (3-25)	5 (3-25)	4 (3-6)
INTRAOPERATIVE EVENTS
Estimated blood loss (mL), median (range)	80 (20-210)	80 (20-210)	65 (20-100)
Intraoperative complications, n	2	1	1
Intraoperative fibrosis, n	5	2	3
Peripheral/hilar adhesions, n	7	3	4
Severity of adhesions, n	45414	45323	45352
Mild/Moderate
*One patient had lobectomy plus wedge resection due to suspicious tumor invasion.
