# Supplementary material for: Neoadjuvant sintilimab plus chemotherapy in EGFR-mutant NSCLC: Phase 2 trial interim results (NEOTIDE/CTONG2104)
Source: Cell Rep Med. 2024 Jun 18;5(7):101615. doi: 10.1016/j.xcrm.2024.101615 (PMC11293361; doi:10.1016/j.xcrm.2024.101615)
Supplement: Table S12. Plasma DNA metrics, related to Figure 3 and STAR Methods [file mmc13.xlsx]

## Sheet: Sheet1
Supplementary Table 12 | Plasma DNA metrics
patients	time point	total_variant_count	effective_variant_count	significant_variant_count	sample_pvalue	ctDNA_ratio	mean_tumour_molecules	sample_status	detection_limit
NOD001	baseline	50	50	45	0	0.001	0.76	Positive	1.9e-05
NOD001	C2D1	50	50	7	4.2e-09	2.3e-05	0.02	Positive	1.4e-05
NOD001	C3D1	50	50	5	0.0003	8.9e-06	0.01	Positive	8.7e-06
NOD001	after neoadjuvant	50	50	0	1	3.5e-21	4.7e-18	Negative	1.2e-05
NOD001	D30	50	50	1	1	5.3e-21	8.9e-18	Negative	9.4e-06
NOD001	M6	50	50	0	1	5.3e-21	9.5e-18	Negative	1.3e-05
NOD002	baseline	50	50	25	0	0.00032	0.332	Positive	2.5e-05
NOD002	C2D1	50	50	27	0	0.00033	0.229	Positive	2.6e-05
NOD002	C3D1	50	50	1	0.898	2.6e-07	0.00055	Negative	1.4e-05
NOD002	after neoadjuvant	50	50	0	1	5.3e-21	1e-17	Negative	1.4e-05
NOD002	D30	50	50	2	1	5.3e-21	1.4e-17	Negative	9.6e-06
NOD002	M6	50	50	9	2.2e-08	2.3e-05	0.067	Positive	1.1e-05
NOD003	baseline	50	50	41	0	0.0018	4.485	Positive	1.1e-05
NOD003	C2D1	50	50	3	0.5	1.8e-06	0.0029	Negative	1.3e-05
NOD003	C3D1	50	50	3	0.399	1.6e-06	0.0025	Negative	1.2e-05
NOD003	after neoadjuvant	50	50	3	0.177	2.6e-06	0.0066	Negative	1e-05
NOD003	D30	50	50	3	1	6.4e-20	1.6e-16	Negative	1.1e-05
NOD003	M6	50	50	3	1	1e-19	1.9e-16	Negative	1.3e-05
NOD004	baseline	50	50	21	0	0.00075	0.848	Positive	2.9e-05
NOD004	C2D1	50	50	2	0.00084	1.2e-05	0.0087	Positive	1.8e-05
NOD004	C3D1	50	50	1	1	4e-20	3.7e-17	Negative	1.7e-05
NOD004	after neoadjuvant	50	50	2	0.49	3.4e-06	0.0026	Negative	1.8e-05
NOD004	D30	50	50	3	1	3.2e-18	9.7e-15	Negative	1.5e-05
NOD004	M6	50	50	2	1	6.6e-20	1e-16	Negative	1.8e-05
NOD005	baseline	50	50	10	0	3.1e-05	0.062	Positive	1.1e-05
NOD005	C2D1	50	50	2	1	2.7e-19	8.5e-16	Negative	1.2e-05
NOD005	C3D1	50	50	3	1	5.1e-20	2.5e-16	Negative	1.1e-05
NOD005	after neoadjuvant	50	50	4	0.688	5.6e-07	0.0013	Negative	1.1e-05
NOD005	D30	50	50	3	1	6.6e-20	2.9e-16	Negative	1e-05
NOD005	M6	50	50	5	0.88	3.9e-07	0.0018	Negative	1.3e-05
NOD006	baseline	50	50	26	0	0.00017	0.315	Positive	1.3e-05
NOD006	C2D1	50	50	4	0.0076	7e-06	0.034	Negative	9.9e-06
NOD006	C3D1	50	50	2	1	6.6e-21	2.2e-17	Negative	1.2e-05
NOD006	after neoadjuvant	50	50	1	1	5.3e-21	9e-18	Negative	1.1e-05
NOD006	D30	50	50	3	1	1.1e-19	3.6e-16	Negative	1.3e-05
NOD007	baseline	20	20	9	0	9.3e-05	0.248	Positive	3.1e-05
NOD007	C2D1	20	20	16	0	0.00015	0.541	Positive	2.8e-05
NOD007	C3D1	20	20	4	0.0001	2e-05	0.057	Positive	2.9e-05
NOD007	after neoadjuvant	20	20	4	4.1e-11	2.7e-05	0.158	Positive	2.6e-05
NOD007	D30	20	20	1	0.697	1.6e-06	0.0066	Negative	3.2e-05
NOD008	baseline	50	50	9	1e-15	5.9e-05	0.11	Positive	1.6e-05
NOD008	C2D1	50	50	7	0	5.2e-05	0.083	Positive	1.5e-05
NOD008	C3D1	50	50	7	7.8e-08	2.5e-05	0.062	Positive	9.7e-06
NOD008	after neoadjuvant	50	49	2	0.144	4.5e-06	0.013	Negative	1.1e-05
NOD008	D30	50	50	4	0.11	6.7e-06	0.019	Negative	1.2e-05
NOD008	M6	50	50	2	4.3e-06	2.1e-05	0.05	Positive	1.1e-05
NOD009	baseline	50	50	4	5.1e-06	1.7e-05	0.018	Positive	1.4e-05
NOD009	C2D1	50	50	5	0.002	9.9e-06	0.0095	Positive	1.3e-05
NOD009	C3D1	50	50	3	0.266	4.8e-06	0.0055	Negative	1.5e-05
NOD009	after neoadjuvant	50	50	2	1	1.6e-19	5.1e-16	Negative	9e-06
NOD009	D30	50	50	1	1	8.2e-21	1.3e-17	Negative	1.5e-05
NOD010	baseline	50	50	50	0	0.01	20.779	Positive	1.2e-05
NOD010	C2D1	50	50	11	0	4.7e-05	0.046	Positive	1.8e-05
NOD010	C3D1	50	50	2	0.56	2.7e-06	0.003	Negative	1.6e-05
NOD010	after neoadjuvant	50	50	3	1	1.4e-19	2.3e-16	Negative	1.5e-05
NOD010	D30	50	50	4	0.319	3.4e-06	0.0047	Negative	1.6e-05
NOD011	baseline	50	50	41	0	0.011	34.203	Positive	1.3e-05
NOD011	C2D1	50	50	2	0.765	5.5e-07	0.0014	Negative	1.4e-05
NOD011	C3D1	50	50	1	1	5.3e-21	7.5e-18	Negative	1.3e-05
NOD011	after neoadjuvant	50	50	1	1	4.9e-21	1.1e-17	Negative	1.1e-05
NOD011	D30	50	50	0	1	5.3e-21	7e-18	Negative	1.4e-05
NOD012	baseline	50	50	43	0	0.005	5.742	Positive	1.8e-05
NOD012	C2D1	50	50	4	0.00015	1e-05	0.028	Positive	1.3e-05
NOD012	C3D1	50	50	0	1	6.6e-21	2.5e-17	Negative	1.4e-05
NOD012	after neoadjuvant	50	50	3	1	3.9e-20	8.6e-17	Negative	1.2e-05
NOD012	D30	50	50	1	1	5.3e-21	5.5e-18	Negative	1.8e-05
