# Supplementary material for: Neoadjuvant sintilimab plus chemotherapy in EGFR-mutant NSCLC: Phase 2 trial interim results (NEOTIDE/CTONG2104)
Source: Cell Rep Med. 2024 Jun 18;5(7):101615. doi: 10.1016/j.xcrm.2024.101615 (PMC11293361; doi:10.1016/j.xcrm.2024.101615)
Supplement: Table S13. Dynamic changes of the ctDNA fraction at each time point, related to Figure 3 and STAR Methods [file mmc14.xlsx]

## Sheet: Sheet1
Supplementary Table 13 | Dynamic changes of ctDNA fraction among each time points
	responder (n=5)	non-responder (n=7)
ctDNA fraction
median (min, max)
baseline	5.0 x 10^-3 (1.8 x 10^-3, 1.1 x 10^-2)	9.3 x 10^-5 (1.7 x 10^-5, 1 x 10^-3)
C2D1	1 x 10^-5 (5.51 x 10^-7,4.7 x 10^-5)	2.3 x 10^-5 (2.7 x 10^-19, 3.3x 10^-4)
C3D1	4.0 x 10^-20 (5.3 x 10^-21, 2.7 x 10^-6)	4.8 x 10^-6 (6.6 x 10^-21, 2.5 x 10^-5)
post-neoadjuvant	1.4 x 10^-19 (4.9 x 10^-21, 3.4x 10^-6)	1.6 x 10^-19 (3.5 x 10^-21, 2.7 x 10^-5)
ctDNA fraction fold change
median (min, max)
From baseline to C2D1	2.0 x 10^-3 (5.0 x 10^-5, 1.6 x 10^-2)	5.8 x 10^-1 (8.7x 10^-15, 1.6)
From baseline to C3D1	5.3x 10^-17 (4.8 x 10^-19, 8.9 x 10^-4)	8.9 x 10^-3 (3.9 x 10^-17, 4.2x 10^-1)
From baseline to post-neoadjuvant	1.4 x 10^-17(4.5 x 10^-19, 4.5 x 10^-3)	9.4 x 10^-15 (3.5 x 10^-18, 2.9 x 10^-1)
*C3D1 have two outlier which might probably be owing to resectd specimens instead of biopsy samples for panel customization
