# Supplementary material for: Neoadjuvant sintilimab plus chemotherapy in EGFR-mutant NSCLC: Phase 2 trial interim results (NEOTIDE/CTONG2104)
Source: Cell Rep Med. 2024 Jun 18;5(7):101615. doi: 10.1016/j.xcrm.2024.101615 (PMC11293361; doi:10.1016/j.xcrm.2024.101615)
Supplement: Table S14. Patient characteristics in the real-world cohort without known driver mutations, related to Figure 4 [file mmc15.xlsx]

## Sheet: Sheet1
Supplementary Table 14 | Patient characteristics in the real-world cohort without known driver mutations
SampleID	PatientID	Gender	Age	Family_History	Smoking	Histology	Pre-treatment TNM	Pre-treatment Staging	PD-L1 TPS	PD1	Chemotherapy	Cycles	Pathological Response	Pathological Response	Radiological Response	Radiological Shrinkage
P122.S	1684091	M	62	N	Y	LUAD	cT2aN2M0	IIIA	0.7	Sintilimab	Carboplatin + Pemetrexed	2	MPR	0.99	PR	0.489
P269.S	1789972	M	76	N	Y	ASC	cT3N2M0	IIIB	0.1	Tislelizumab	Carboplatin + Abraxane	2	non-MPR	0.1	SD	0
P345.S	2065771	M	64	N	Y	LUAD	cT3N1M0	IIIA	Not tested	Sintilimab	Cisplatin + Pemetrexed	2	MPR	>95%	SD	0.1
P348.S	4612243	M	64	Y	N	LUAD	cT1cN2M0	IIIA	Not tested	Tislelizumab	Cisplatin + Pemetrexed	2	MPR	0.9	PR	NA
P394.S	1744538	M	67	N	N	LUAD	cT3N2M0	IIIB	<1%	Pembrolizumab	Carboplatin + Pemetrexed	2	pCR	1	PR	0.605
P551.S	1836017	F	42	N	N	LUAD	cT2aN2M0	IIIA	Not tested	Camrelizumab	Carboplatin + Pemetrexed	2	non-MPR	0.6	PR	0.338
P574.S	4763348	F	55	N	N	LUAD	cT4N2M0	IIIB	0.05	Tislelizumab	Cisplatin + Abraxane	2	non-MPR	0.8	PR	NA
P33.S	1734195	M	63	Y	Y	LUAD	cT4N0M0	IIIA	Not tested	Pembrolizumab	Carboplatin + Abraxane	3	non-MPR	0.7	PR	0.43
P52.S	4406812	F	34	N	N	LUAD	cT4N2M0	IIIB	Not tested	Sintilimab(C1)	Carboplatin + Pemetrexed	3	non-MPR	0.6	PR	NA
P64.S	1663618	M	64	N	N	LUAD	cT2aN2M0	IIIA	0.8	Pembrolizumab	Carboplatin + Pemetrexed	3	non-MPR	0.85	PR	0.673
P70.S	1664889	M	71	N	N	LUAD	cT2aN2M0	IIIA	0.2	Sintilimab	Carboplatin + Pemetrexed	3	non-MPR	0.1	SD	0
P105.S	1680110	M	65	N	Y	LUAD	cT1bN2M0	IIIA	Not tested	Pembrolizumab	Carboplatin + Pemetrexed	3	non-MPR	0.75	PR	0.318
P130.S	P2013731	M	59	N	Y	LUAD	cT2aN2M0	IIIA	0.98	Nivolumab	Carboplatin + Abraxane	3	MPR	0.95	SD	0.04
P209.S	1782427	F	59	N	N	LUAD	cT2aN2M0	IIIA	0.6	Sintilimab	Carboplatin + Pemetrexed	3	non-MPR	0.1	PR	0.36
P223.S	1696891	M	66	N	N	LUAD	cT3N2M0	IIIB	<1%	Sintilimab	Carboplatin + Abraxane	3	non-MPR	0.6	PR	0.388
P266.S	1707636	M	64	N	Y	LUAD	cT2aN1M0	IIB	Not tested	Camrelizumab	Carboplatin + Abraxane	3	non-MPR	0.05	SD	0.078
P270.S	1792612	M	55	N	Y	LUAD	cT4N0M0	IIIA	Not tested	Tislelizumab	Carboplatin + Pemetrexed	3	non-MPR	0.7	PR	0.39
P293.S	P2030440	M	59	N	Y	LUAD	cT2bN1M0	IIB	<1%	Nivolumab	Carboplatin + Abraxane	3	pCR	1	PR	0.405
P399.S	653132	M	58	N	Y	LUAD	cT2aN2M0	IIIA	0.8	Sintilimab(C2-C3)	Cisplatin + Pemetrexed	3	MPR	>90%	PR	0.44
P483.S	1840900	F	68	Y	N	LUAD	cT2aN2M0	IIIA	Negative	Pembrolizumab	Carboplatin + Pemetrexed Disodium	3	non-MPR	0.25	PR	NA
P498.S	G14602	M	63	N	Y	LUAD	cT1cN1M0	IIB	Not tested	Nivolumab	Carboplatin + Abraxane	3	pCR	1	PR	0.492
P523.S	1831472	M	70	N	N	LUAD	cT2bN2M0	IIIA	Not tested	Nivolumab	Carboplatin + Pemetrexed	3	non-MPR	0.85	PR	0.39
P528.S	P2065114	M	64	N	Y	LUAD	cT3N1M0	IIIA	<1%	Nivolumab	Carboplatin + Abraxane	3	non-MPR	0.15	SD	0.23
P579.S	1891866	M	55	N	N	LUAD	cT4N2M0	IIIB	<1%	Nivolumab	Carboplatin + Abraxane	3	pCR	1	PR	0.343
P592.S	P2059795	M	44	N	N	LUAD	cT2aN1M0	IIB	0.35	Nivolumab	Carboplatin + Abraxane	3	non-MPR	0.8	PR	0.473
P605.S	P2076534	F	78	N	N	LUAD	cT3N0M0	IIB	Not tested	Nivolumab	Carboplatin + Abraxane	3	MPR	0.97	PR	0.65
P609.S	1849921	M	60	N	Y	LUAD	cT2aN2M0	IIIA	Not tested	Tislelizumab	Cisplatin + Abraxane	3	non-MPR	0.3	SD	0.03
P172.S	4444214	F	49	N	N	LUAD	cT2aN2M0	IIIA	0.4	Camrelizumab	Cisplatin + Pemetrexed	4	MPR	0.98	PR	NA
P218.S	1697056	M	64	N	N	LUAD	cT4N2M0	IIIB	<1%	Sintilimab	Carboplatin + Gemcitabine	4	MPR	0.99	PR	0.342
P390.S	1744629	F	43	N	N	LUAD	cT4N2M0	IIIB	0.6	Tislelizumab	Nedaplatin + Pemetrexed	4	non-MPR	0.2	PR	NA
P481.S	1784825	F	71	N	N	LUAD	cT3N2M0	IIIB	0.8	Nivolumab	Carboplatin + Pemetrexed	4	non-MPR	0.8	PR	0.387
P509.S	1799634	F	49	N	N	LUAD	cT3N1M0	IIIA	<1%	Sintilimab	Cisplatin + Pemetrexed	4	non-MPR	0.1	SD	0.155
P533.S	1302176	M	56	NA	Y	LUAD	cT4N0M0	IIIA	Not tested	Tislelizumab	Cisplatin + Pemetrexed	4	MPR	0.98	NA	NA
P603.S	1877562	F	55	N	N	LUAD	cT3N1M0	IIIA	<1%	Sintilimab	Carboplatin + Pemetrexed	4	non-MPR	0.3	PR	0.545
