# Supplementary material for: Neoadjuvant sintilimab plus chemotherapy in EGFR-mutant NSCLC: Phase 2 trial interim results (NEOTIDE/CTONG2104)
Source: Cell Rep Med. 2024 Jun 18;5(7):101615. doi: 10.1016/j.xcrm.2024.101615 (PMC11293361; doi:10.1016/j.xcrm.2024.101615)
Supplement: Table S15. Gene sets used for cell signature and functions, related to Figure 5 and STAR Methods [file mmc16.xlsx]

## Sheet: Sheet1
Supplementary Table 15| Genesets used for cell signature and functions
Gene module enrichment analysis
Cytotoxic	PDCD1, LAYN, HAVCR2, LAG3, CTLA4, TIGIT, TOX, VSIR, BTLA, ENTPD1
Chemokine/receptor	CCR4, CCR5, CCR6, CCR7, CCR8, CXCR3, CXCR4, CXCR5, CXCR6, CCL3, CCL4, CCL5, CCL20, CXCL13, CXCL8, XCL1
Cytokine/receptor	CSF1, CSF2, ADAM19, ADAM8, ADAM12, CD70, IL12RB2, IL17A, IL17F, IL10RA, IL1R1, IL1R2, IL21R, IL21, IL26, IL2RA, IL2RB, IL2RG, IL32, IL6R, TGFB1, TGFBR2, TGFBR3
Exhaustion	PDCD1, LAYN, HAVCR2, LAG3, CTLA4, TIGIT, TOX, VSIR, BTLA, ENTPD1
Treg signature	FOXP3, IKZF2, IKZF4, IL2RA, ENTPD1, CCR4, ICOS, IL10RA, TGFB1, TIGIT, CTLA4, LAG3, HAVCR2, PDCD1, CCR8
signaling=HALLMARK_TNFA_SIGNALING_VIA_NFKB
Glycolysis=HALLMARK_GLYCOLYSIS
IL2-STAT5 signaling=HALLMARK_IL2_STAT5_SIGNALING
IL6-STAT3 signaling=HALLMARK_IL6_JAK_STAT3_SIGNALING
TGF-β signaling=HALLMARK_TGF_BETA_SIGNALING
PI3K-AKT signaling=HALLMARK_PI3K_AKT_MTOR_SIGNALING
Costimulation by CD28=REACTOME_COSTIMULATION_BY_THE_CD28_FAMILY
Inflammatory response=HALLMARK_INFLAMMATORY_RESPONSE
OXPHOS=HALLMARK_OXIDATIVE_PHOSPHORYLATION
TCR signaling=REACTOME_TCR_SIGNALING
IFN-α response=HALLMARK_INTERFERON_ALPHA_RESPONSE
IFN-γ response=HALLMARK_INTERFERON_GAMMA_RESPONSE
Genesets of CCR8+Treg/CXCL13+Tex for bulk RNA
CCR8+Treg	FOXP3, IL2RA, CCR8
CXCL13+tex	HAVCR2, PDCD1, LAG3, CXCL13, TIGIT, CTLA4, ENTPD1, LAYN
